# Supplementary material for: Indoline-6-Sulfonamide Inhibitors of the Bacterial Enzyme DapE
Source: Antibiotics (Basel). 2020 Sep 11;9(9):595. doi: 10.3390/antibiotics9090595 (PMC7560015; doi:10.3390/antibiotics9090595)
Supplement: Supplementary file 1 [file antibiotics-09-00595-s001.zip]

Archive with 1 entries (1 files):
- antibiotics-913614-supplementary.docx
